# Supplementary material for: Prenatal Acoustic Signals Influence Nestling Heat Shock Protein Response to Heat and Heterophil-to-Lymphocyte Ratio in a Desert Bird
Source: Int J Mol Sci. 2024 Nov 13;25(22):12194. doi: 10.3390/ijms252212194 (PMC11595141; doi:10.3390/ijms252212194)
Supplement: Supplementary file 1 [file ijms-25-12194-s001.zip]

Archive with 1 entries (1 files):
- ijms-3233916-supplementary.pdf
